# Supplementary material for: The Safety of Long-Term Proton Pump Inhibitor Use on Cardiovascular Health: A Meta-Analysis
Source: J Clin Med. 2022 Jul 15;11(14):4096. doi: 10.3390/jcm11144096 (PMC9322047; doi:10.3390/jcm11144096)
Supplement: Supplementary file 1 [file jcm-11-04096-s001.zip]

Archive with 1 entries (1 files):
- jcm-1824281-supplementary.pdf
